# Supplementary material for: N-Acetylcysteine Enhances the Recovery of Ischemic Limb in Type-2 Diabetic Mice
Source: Antioxidants (Basel). 2022 May 31;11(6):1097. doi: 10.3390/antiox11061097 (PMC9219773; doi:10.3390/antiox11061097)
Supplement: Supplementary file 1 [file antioxidants-11-01097-s001.zip]

Archive with 1 entries (1 files):
- antioxidants-1680589-supplementary.pdf
